# Supplementary material for: Graphene Quantum Dots from Agricultural Wastes: Green Synthesis and Advanced Applications for Energy Storage
Source: Molecules. 2024 Nov 29;29(23):5666. doi: 10.3390/molecules29235666 (PMC11643082; doi:10.3390/molecules29235666)
Supplement: Supplementary file 1 [file molecules-29-05666-s001.zip]

Archive with 1 entries (1 files):
- molecules-3211597-supplementary.pdf
